# Supplementary material for: Green Assessment of Phenolic Acid Composition and Antioxidant Capacity of Advanced Potato Mutant Lines through UPLC-qTOF-MS/MS Quantification
Source: Foods. 2023 Jul 6;12(13):2616. doi: 10.3390/foods12132616 (PMC10340226; doi:10.3390/foods12132616)
Supplement: Supplementary file 1 [file foods-12-02616-s001.zip]

Archive with 1 entries (1 files):
- foods-2464734-supplementary.pdf
